# Supplementary material for: The “Movie Theater” Study: Acute Cardiometabolic Effects of a Cinema-Style Meal
Source: Metabolites. 2026 Feb 18;16(2):139. doi: 10.3390/metabo16020139 (PMC12943263; doi:10.3390/metabo16020139)
Supplement: Supplementary file 1 [file metabolites-16-00139-s001.zip]

Archive with 1 entries (1 files):
- metabolites-4113629-supplementary.pdf
